# Supplementary material for: A new species of Malletia (Bivalvia, Malletiidae) and new records of deep-water bivalves from Pacific Southern Colombia
Source: Zookeys. 2018 May 30;(762):13–31. doi: 10.3897/zookeys.762.20335 (PMC6110079; doi:10.3897/zookeys.762.20335)
Supplement: XML Treatment for Nucula (Lamellinucula) iphigenia [file zookeys.762.20335-treatment2.xml]

<!DOCTYPE tp:taxon-treatment
  PUBLIC "-//TaxonX//DTD Taxonomic Treatment Publishing DTD v0 20100105//EN" "tax-treatment-NSO.dtd">
<tp:taxon-treatment xmlns:tp="http://www.plazi.org/taxpub"><tp:treatment-meta><kwd-group><label>Taxon classification</label><kwd><named-content xmlns:xlink="http://www.w3.org/1999/xlink" content-type="kingdom">Animalia</named-content></kwd><kwd><named-content xmlns:xlink="http://www.w3.org/1999/xlink" content-type="order">Nuculida</named-content></kwd><kwd><named-content xmlns:xlink="http://www.w3.org/1999/xlink" content-type="family">Nuculidae</named-content></kwd></kwd-group><mixed-citation publication-type="journal"><person-group><name><surname>Suárez-Mozo</surname><given-names>Nancy Yolimar</given-names></name><name><surname>Gracia</surname><given-names>Adriana</given-names></name><name><surname>Valentich-Scott</surname><given-names>Paul</given-names></name></person-group><article-title>A new species of <italic><tp:taxon-name><tp:taxon-name-part taxon-name-part-type="genus" reg="Malletia">Malletia</tp:taxon-name-part></tp:taxon-name></italic> (<tp:taxon-name><tp:taxon-name-part taxon-name-part-type="class">Bivalvia</tp:taxon-name-part></tp:taxon-name>, <tp:taxon-name><tp:taxon-name-part taxon-name-part-type="family">Malletiidae</tp:taxon-name-part></tp:taxon-name>) and new records of deep-water bivalves from Pacific Southern Colombia</article-title><source>Zookeys</source><day>30</day><month>5</month><year>2018</year><volume>2018</volume><issue>762</issue><fpage>13</fpage><lpage>31</lpage><pub-id pub-id-type="doi">10.3897/zookeys.762.20335</pub-id></mixed-citation></tp:treatment-meta><tp:nomenclature><tp:taxon-name><tp:taxon-name-part taxon-name-part-type="genus" reg="Nucula">Nucula</tp:taxon-name-part> (<tp:taxon-name-part taxon-name-part-type="subgenus" reg="Lamellinucula">Lamellinucula</tp:taxon-name-part>) <tp:taxon-name-part taxon-name-part-type="species" reg="iphigenia">iphigenia</tp:taxon-name-part></tp:taxon-name><tp:taxon-authority>Dall, 1896</tp:taxon-authority></tp:nomenclature><tp:treatment-sec sec-type="material" id="SECID0E1FAE"><title>Examined material.</title><p>1 valve plus 2 live specimens EA331 (<named-content xmlns:xlink="http://www.w3.org/1999/xlink" content-type="dwc:verbatimCoordinates" xlink:type="simple"><named-content content-type="geo-json" specific-use="{&#34;type&#34;:&#34;Point&#34;,&#34;coordinates&#34;:[-78.799300,2.507800]}" id="NCID0EDGAE" xlink:type="simple">2.5078°N, 78.7993°W</named-content></named-content>) at 350 m (INV MOL9794, INV MOL9795).</p></tp:treatment-sec><tp:treatment-sec sec-type="New location" id="SECID0EIGAE"><title>New location.</title><p>Off Nariño, Colombian Pacific.</p></tp:treatment-sec><tp:treatment-sec sec-type="distribution" id="SECID0ENGAE"><title>Distribution.</title><p>Panama to Peru (<xref ref-type="bibr" rid="B5">Coan and Valentich-Scott 2012</xref>), Choco-Colombia (<xref ref-type="bibr" rid="B10">Gracia and Valentich-Scott 2014</xref>).</p></tp:treatment-sec><tp:treatment-sec sec-type="remarks" id="SECID0E2GAE"><title>Remarks.</title><p>Previously encountered in Colombia in the Department of Choco at a depth of 300 m (<xref ref-type="bibr" rid="B10">Gracia and Valentich-Scott 2014</xref>).</p></tp:treatment-sec><ref-list><ref id="B5"><mixed-citation xmlns:xlink="http://www.w3.org/1999/xlink" xlink:type="simple"><person-group><name name-style="western"><surname>Coan</surname><given-names>EV</given-names></name><name name-style="western"><surname>Valentich-Scott</surname><given-names>P</given-names></name></person-group> (<year>2012</year>) Bivalve Seashells of Tropical West America. Marine bivalve mollusks from Baja California to northern Peru. Santa Barbara Museum of Natural History. Santa Barbara, 1258 pp.</mixed-citation></ref><ref id="B10"><mixed-citation xmlns:xlink="http://www.w3.org/1999/xlink" xlink:type="simple"><person-group><name name-style="western"><surname>Gracia</surname><given-names>A</given-names></name><name name-style="western"><surname>Valentich-Scott</surname><given-names>P</given-names></name></person-group> (<year>2014</year>) <article-title>New records of soft bottom bivalves (<tp:taxon-name><tp:taxon-name-part taxon-name-part-type="phylum">Mollusca</tp:taxon-name-part></tp:taxon-name>) inhabiting the northern Pacific Ocean of Colombia.</article-title><source>Marine Biodiversity Records</source><volume>7</volume>: <fpage>1</fpage>–<lpage>15</lpage>. <ext-link xlink:type="simple" ext-link-type="doi" xlink:href="10.1017/S1755267214000566">https://doi.org/10.1017/S1755267214000566</ext-link></mixed-citation></ref></ref-list></tp:taxon-treatment>
