# Supplementary material for: A new species of Malletia (Bivalvia, Malletiidae) and new records of deep-water bivalves from Pacific Southern Colombia
Source: Zookeys. 2018 May 30;(762):13–31. doi: 10.3897/zookeys.762.20335 (PMC6110079; doi:10.3897/zookeys.762.20335)
Supplement: XML Treatment for Malletia tumaquensis [file zookeys.762.20335-treatment6.xml]

<!DOCTYPE tp:taxon-treatment
  PUBLIC "-//TaxonX//DTD Taxonomic Treatment Publishing DTD v0 20100105//EN" "tax-treatment-NSO.dtd">
<tp:taxon-treatment xmlns:tp="http://www.plazi.org/taxpub"><tp:treatment-meta><kwd-group><label>Taxon classification</label><kwd><named-content xmlns:xlink="http://www.w3.org/1999/xlink" content-type="kingdom">Animalia</named-content></kwd><kwd><named-content xmlns:xlink="http://www.w3.org/1999/xlink" content-type="order">Nuculanoida</named-content></kwd><kwd><named-content xmlns:xlink="http://www.w3.org/1999/xlink" content-type="family">Malletiidae</named-content></kwd></kwd-group><mixed-citation publication-type="journal"><person-group><name><surname>Suárez-Mozo</surname><given-names>Nancy Yolimar</given-names></name><name><surname>Gracia</surname><given-names>Adriana</given-names></name><name><surname>Valentich-Scott</surname><given-names>Paul</given-names></name></person-group><article-title>A new species of <italic><tp:taxon-name><tp:taxon-name-part taxon-name-part-type="genus" reg="Malletia">Malletia</tp:taxon-name-part></tp:taxon-name></italic> (<tp:taxon-name><tp:taxon-name-part taxon-name-part-type="class">Bivalvia</tp:taxon-name-part></tp:taxon-name>, <tp:taxon-name><tp:taxon-name-part taxon-name-part-type="family">Malletiidae</tp:taxon-name-part></tp:taxon-name>) and new records of deep-water bivalves from Pacific Southern Colombia</article-title><source>Zookeys</source><day>30</day><month>5</month><year>2018</year><volume>2018</volume><issue>762</issue><fpage>13</fpage><lpage>31</lpage><pub-id pub-id-type="doi">10.3897/zookeys.762.20335</pub-id></mixed-citation></tp:treatment-meta><tp:nomenclature><tp:taxon-name>
                        <tp:taxon-name-part taxon-name-part-type="genus" reg="Malletia">Malletia</tp:taxon-name-part>
                        <tp:taxon-name-part taxon-name-part-type="species" reg="tumaquensis">tumaquensis</tp:taxon-name-part>
                        <object-id xmlns:xlink="http://www.w3.org/1999/xlink" content-type="zoobank" xlink:type="simple">http://zoobank.org/5DB5C232-C972-4E67-914D-AECB44A92CD8</object-id>
                      </tp:taxon-name><tp:taxon-status xmlns:xlink="http://www.w3.org/1999/xlink" xlink:type="simple">sp. n.</tp:taxon-status><xref ref-type="fig" rid="F3">Figs 17–20</xref><xref ref-type="fig" rid="F4">, 22</xref></tp:nomenclature><tp:treatment-sec sec-type="description" id="SECID0EPTAE"><title>Description.</title><p><bold>Shell shape</bold>: Shell equivalve, subquadrate, moderately inflated, thin, gaping at ends, longer than high (length to height ratio 1:0.5), inequilateral, much longer posteriorly. Umbones moderate in size, located about one-third of shell length from anterior end. Lunule broad, shallow, weakly outlined, raised medially. Escutcheon absent. Anterodorsal margin angled ventrally from umbo; posterodorsal margin straight from umbo. Anterior end narrowly rounded, posterior end truncate. Strong radial keel extending from umbo to posterior margin, with deep radial sulcus immediately dorsal to it. Left valve with low radial undulations extending from near umbone to posteroventral margins, right valve with little or no undulation. Anteroventral and posteroventral region slightly undulate. Inner ventral margin smooth. Interior of valves smooth and porcelaneous.</p><p><bold>Adductor muscle scar and pallial scars</bold>: Pallial line weakly impressed; pallial sinus broad, shallow. Adductor muscle scars subequal, subovate and moderate in size.</p><p><bold>Sculpture and periostracum</bold>: Exterior sculpture of fine commarginal striae. Periostracum thin, adherent, glossy, pale yellow to light brown, often with commarginal color bands.</p><p><bold>Hinge</bold>: Hinge with 2 distinct series of teeth without any separation between them; approx. 12 anterior teeth, larger than posterior teeth; approx. 39–52 posterior teeth. Ligament external, sunken, opisthodetic, narrow, dark brown, extending nearly 3/4 the length of posterodorsal margin.</p><p><bold>Anatomy</bold>: Foot large, deeply cleft medially, wide at neck; labial palp and palp proboscis anterior; labial palp large, with 2 distinct regions with finer and heavier lamellae; palp proboscis very long, coiled.</p></tp:treatment-sec><tp:treatment-sec sec-type="type material" id="SECID0EHUAE"><title>Material Type.</title><p><bold>Holotype</bold>: INV MOL9782; paired valves with soft body, length 33.2 mm, height 16.4 mm, width 11.8 mm.</p></tp:treatment-sec><tp:treatment-sec sec-type="Paratypes" id="SECID0EPUAE"><title>Paratypes.</title><p>See Table <xref ref-type="table" rid="T2">2</xref> for measurements and length/height dimensions.</p><table-wrap id="T2" position="float" orientation="portrait"><label>Table 2.</label><caption><p>Measurements of type specimens of <italic><tp:taxon-name><tp:taxon-name-part taxon-name-part-type="genus" reg="Malletia">Malletia</tp:taxon-name-part><tp:taxon-name-part taxon-name-part-type="species" reg="tumaquensis">tumaquensis</tp:taxon-name-part></tp:taxon-name></italic> sp. n.</p></caption><table id="TID0E5NAE" rules="all"><tbody><tr><th rowspan="1" colspan="1">Specimen</th><th rowspan="1" colspan="1">Length (mm)</th><th rowspan="1" colspan="1">Height (mm)</th><th rowspan="1" colspan="1">Width (mm)</th><th rowspan="1" colspan="1">Length/height</th></tr><tr><td rowspan="1" colspan="1">
                                <bold>Holotype INV MOL9782</bold>
                              </td><td rowspan="1" colspan="1">33.2</td><td rowspan="1" colspan="1">16.4</td><td rowspan="1" colspan="1">11.8</td><td rowspan="1" colspan="1">2.0</td></tr><tr><td rowspan="1" colspan="1">
                                <bold>Paratype 1 INV MOL1161</bold>
                              </td><td rowspan="1" colspan="1">30.5</td><td rowspan="1" colspan="1">15.7</td><td rowspan="1" colspan="1">11.4</td><td rowspan="1" colspan="1">1.9</td></tr><tr><td rowspan="1" colspan="1">
                                <bold>Paratype 1 INV MOL1161</bold>
                              </td><td rowspan="1" colspan="1">32.7</td><td rowspan="1" colspan="1">16.6</td><td rowspan="1" colspan="1">11.1</td><td rowspan="1" colspan="1">1.9</td></tr><tr><td rowspan="1" colspan="1">
                                <bold>Paratype 1 INV MOL1161</bold>
                              </td><td rowspan="1" colspan="1">30.4</td><td rowspan="1" colspan="1">15.1</td><td rowspan="1" colspan="1">10.3</td><td rowspan="1" colspan="1">2.0</td></tr><tr><td rowspan="1" colspan="1">
                                <bold>Paratype 2 INV MOL1162</bold>
                              </td><td rowspan="1" colspan="1">28.7</td><td rowspan="1" colspan="1">14.2</td><td rowspan="1" colspan="1">9.7</td><td rowspan="1" colspan="1">2.0</td></tr><tr><td rowspan="1" colspan="1">
                                <bold>Paratype 2 INV MOL1162</bold>
                              </td><td rowspan="1" colspan="1">28.4</td><td rowspan="1" colspan="1">14.7</td><td rowspan="1" colspan="1">9.8</td><td rowspan="1" colspan="1">1.9</td></tr><tr><td rowspan="1" colspan="1">
                                <bold>Paratype 2 INV MOL1162</bold>
                              </td><td rowspan="1" colspan="1">26.5</td><td rowspan="1" colspan="1">14.3</td><td rowspan="1" colspan="1">9.0</td><td rowspan="1" colspan="1">1.8</td></tr><tr><td rowspan="1" colspan="1">
                                <bold>Paratype 3 INV MOL1163</bold>
                              </td><td rowspan="1" colspan="1">26.1</td><td rowspan="1" colspan="1">13.4</td><td rowspan="1" colspan="1">9.0</td><td rowspan="1" colspan="1">1.9</td></tr><tr><td rowspan="1" colspan="1">
                                <bold>Paratype 3 INV MOL1163</bold>
                              </td><td rowspan="1" colspan="1">24.9</td><td rowspan="1" colspan="1">13.1</td><td rowspan="1" colspan="1">9.0</td><td rowspan="1" colspan="1">1.9</td></tr><tr><td rowspan="1" colspan="1">
                                <bold>Paratype 3 INV MOL1163</bold>
                              </td><td rowspan="1" colspan="1">27.2</td><td rowspan="1" colspan="1">13.3</td><td rowspan="1" colspan="1">9.6</td><td rowspan="1" colspan="1">2.0</td></tr></tbody></table></table-wrap></tp:treatment-sec><tp:treatment-sec sec-type="type locality" id="SECID0E62AE"><title>Type locality.</title><p>Colombia, Nariño, off Tumaco Bay. St. EA337 (<named-content xmlns:xlink="http://www.w3.org/1999/xlink" content-type="dwc:verbatimCoordinates" xlink:type="simple"><named-content content-type="geo-json" specific-use="{&#34;type&#34;:&#34;Point&#34;,&#34;coordinates&#34;:[-79.035100,1.781100]}" id="NCID0EI3AE" xlink:type="simple">1.7811°N, 79.0351°W</named-content></named-content>); depth 530 m. Collected November 2012.</p></tp:treatment-sec><tp:treatment-sec sec-type="habitat" id="SECID0EN3AE"><title>Habitat.</title><p>Soft bottom.</p></tp:treatment-sec><tp:treatment-sec sec-type="type material" id="SECID0ES3AE"><title>Additional (non-type) material.</title><p>75 valves EA337 at 530 m (INV MOL9781) plus 19 live specimens EA337 at 530 m (INV MOL9782).</p></tp:treatment-sec><tp:treatment-sec sec-type="distribution" id="SECID0EX3AE"><title>Distribution.</title><p>The species is currently only known only from the type locality.</p></tp:treatment-sec><tp:treatment-sec sec-type="etymology" id="SECID0E33AE"><title>Etymology.</title><p>This species is named in honor of the municipality of Tumaco, Nariño, where this study was conducted.</p></tp:treatment-sec><tp:treatment-sec sec-type="Differential diagnosis" id="SECID0EB4AE"><title>Differential diagnosis.</title><p><italic><tp:taxon-name><tp:taxon-name-part taxon-name-part-type="genus" reg="Malletia">Malletia</tp:taxon-name-part><tp:taxon-name-part taxon-name-part-type="species" reg="tumaquensis">tumaquensis</tp:taxon-name-part></tp:taxon-name></italic> sp. n. is similar in shape to <italic><tp:taxon-name><tp:taxon-name-part taxon-name-part-type="genus" reg="Malletia">M.</tp:taxon-name-part><tp:taxon-name-part taxon-name-part-type="species" reg="alata">alata</tp:taxon-name-part></tp:taxon-name></italic> Bernard, 1989. However, consistent differences exist in conchological features (i.e., <italic><tp:taxon-name><tp:taxon-name-part taxon-name-part-type="genus" reg="Malletia">M.</tp:taxon-name-part><tp:taxon-name-part taxon-name-part-type="species" reg="tumaquensis">tumaquensis</tp:taxon-name-part></tp:taxon-name></italic> is more elongate, while <italic><tp:taxon-name><tp:taxon-name-part taxon-name-part-type="genus" reg="Malletia">M.</tp:taxon-name-part><tp:taxon-name-part taxon-name-part-type="species" reg="alata">alata</tp:taxon-name-part></tp:taxon-name></italic> has an alate process) and anatomical characteristics (i.e., very long, thin palp proboscis in <italic><tp:taxon-name><tp:taxon-name-part taxon-name-part-type="genus" reg="Malletia">M.</tp:taxon-name-part><tp:taxon-name-part taxon-name-part-type="species" reg="tumaquensis">tumaquensis</tp:taxon-name-part></tp:taxon-name></italic>) makes it a readily distinguishable new species. Ecologically, <italic><tp:taxon-name><tp:taxon-name-part taxon-name-part-type="genus" reg="Malletia">M.</tp:taxon-name-part><tp:taxon-name-part taxon-name-part-type="species" reg="tumaquensis">tumaquensis</tp:taxon-name-part></tp:taxon-name></italic> has a shallower depth distribution (530 m) than that of <italic><tp:taxon-name><tp:taxon-name-part taxon-name-part-type="genus" reg="Malletia">M.</tp:taxon-name-part><tp:taxon-name-part taxon-name-part-type="species" reg="alata">alata</tp:taxon-name-part></tp:taxon-name></italic> (740 m, <xref ref-type="bibr" rid="B5">Coan and Valentich-Scott 2012</xref>). Table <xref ref-type="table" rid="T3">3</xref> summarizes the shell characteristics of all the <italic><tp:taxon-name><tp:taxon-name-part taxon-name-part-type="genus" reg="Malletia">Malletia</tp:taxon-name-part></tp:taxon-name></italic> species recorded in the eastern Pacific Ocean.</p><table-wrap id="T3" position="float" orientation="portrait"><label>Table 3.</label><caption><p>Summary of shell characters of <italic><tp:taxon-name><tp:taxon-name-part taxon-name-part-type="genus" reg="Malletia">Malletia</tp:taxon-name-part></tp:taxon-name></italic> species from the Pacific Ocean (after <xref ref-type="bibr" rid="B5">Coan and Valentich-Scott 2012</xref>).</p></caption><table id="TID0E1ZAE" rules="all"><tbody><tr><th rowspan="1" colspan="1">Species</th><th rowspan="1" colspan="1">Shape</th><th rowspan="1" colspan="1">Type locality</th><th rowspan="1" colspan="1">Reported depth range (m)</th><th rowspan="1" colspan="1">Maximum Length (mm)</th><th rowspan="1" colspan="1">Posterior end</th><th rowspan="1" colspan="1">Hinge</th></tr><tr><td rowspan="1" colspan="1"><italic><tp:taxon-name><tp:taxon-name-part taxon-name-part-type="genus" reg="Malletia">Malletia</tp:taxon-name-part><tp:taxon-name-part taxon-name-part-type="species" reg="alata">alata</tp:taxon-name-part></tp:taxon-name></italic> F. R. Bernard, 1989</td><td rowspan="1" colspan="1">
                                <inline-graphic xmlns:xlink="http://www.w3.org/1999/xlink" xlink:href="zookeys-762-013-g005.jpg" xlink:type="simple"/>
                              </td><td rowspan="1" colspan="1">San Diego Trough, California, USA</td><td rowspan="1" colspan="1">1200</td><td rowspan="1" colspan="1">30</td><td rowspan="1" colspan="1">Straight, forming alate process</td><td rowspan="1" colspan="1">About 11–13 anterior teeth; about 45 posterior teeth</td></tr><tr><td rowspan="1" colspan="1"><italic><tp:taxon-name><tp:taxon-name-part taxon-name-part-type="genus" reg="Malletia">Malletia</tp:taxon-name-part><tp:taxon-name-part taxon-name-part-type="species" reg="arciformis">arciformis</tp:taxon-name-part></tp:taxon-name></italic> Dall, 1908</td><td rowspan="1" colspan="1">
                                <inline-graphic xmlns:xlink="http://www.w3.org/1999/xlink" xlink:href="zookeys-762-013-g006.jpg" xlink:type="simple"/>
                              </td><td rowspan="1" colspan="1">Off Acapulco, Guerrero, Mexico</td><td rowspan="1" colspan="1">902</td><td rowspan="1" colspan="1">11</td><td rowspan="1" colspan="1">Broadly flared, rounded</td><td rowspan="1" colspan="1">10–13 anterior teeth; 13–17 posterior teeth</td></tr><tr><td rowspan="1" colspan="1"><italic><tp:taxon-name><tp:taxon-name-part taxon-name-part-type="genus" reg="Malletia">Malletia</tp:taxon-name-part><tp:taxon-name-part taxon-name-part-type="species" reg="benthima">benthima</tp:taxon-name-part></tp:taxon-name></italic> Dall, 1908</td><td rowspan="1" colspan="1">
                                <inline-graphic xmlns:xlink="http://www.w3.org/1999/xlink" xlink:href="zookeys-762-013-g007.jpg" xlink:type="simple"/>
                              </td><td rowspan="1" colspan="1">Off Acapulco, Guerrero, Mexico</td><td rowspan="1" colspan="1">902</td><td rowspan="1" colspan="1">10</td><td rowspan="1" colspan="1">Produced, broadly rounded</td><td rowspan="1" colspan="1">12–13 anterior teeth; 13–17 posterior teeth</td></tr><tr><td rowspan="1" colspan="1"><italic><tp:taxon-name><tp:taxon-name-part taxon-name-part-type="genus" reg="Malletia">Malletia</tp:taxon-name-part><tp:taxon-name-part taxon-name-part-type="species" reg="faba">faba</tp:taxon-name-part></tp:taxon-name></italic> Dall, 1897</td><td rowspan="1" colspan="1">
                                <inline-graphic xmlns:xlink="http://www.w3.org/1999/xlink" xlink:href="zookeys-762-013-g008.jpg" xlink:type="simple"/>
                              </td><td rowspan="1" colspan="1">Off Queen Charlotte Islands, British Columbia, Canada</td><td rowspan="1" colspan="1">200–1600</td><td rowspan="1" colspan="1">10</td><td rowspan="1" colspan="1">Broadly rounded</td><td rowspan="1" colspan="1">About 9 anterior teeth; about 32 posterior teeth</td></tr><tr><td rowspan="1" colspan="1"><italic><tp:taxon-name><tp:taxon-name-part taxon-name-part-type="genus" reg="Malletia">Malletia</tp:taxon-name-part><tp:taxon-name-part taxon-name-part-type="species" reg="goniura">goniura</tp:taxon-name-part></tp:taxon-name></italic> Dall, 1890</td><td rowspan="1" colspan="1">
                                <inline-graphic xmlns:xlink="http://www.w3.org/1999/xlink" xlink:href="zookeys-762-013-g009.jpg" xlink:type="simple"/>
                              </td><td rowspan="1" colspan="1">Gulf of Panama, Panama</td><td rowspan="1" colspan="1">1500–3300</td><td rowspan="1" colspan="1">13</td><td rowspan="1" colspan="1">Flaring dorsally, truncate</td><td rowspan="1" colspan="1">14–19 anterior teeth; 27–30 posterior teeth</td></tr><tr><td rowspan="1" colspan="1"><italic><tp:taxon-name><tp:taxon-name-part taxon-name-part-type="genus" reg="Malletia">Malletia</tp:taxon-name-part><tp:taxon-name-part taxon-name-part-type="species" reg="peruviana">peruviana</tp:taxon-name-part></tp:taxon-name></italic> Dall, 1908</td><td rowspan="1" colspan="1">
                                <inline-graphic xmlns:xlink="http://www.w3.org/1999/xlink" xlink:href="zookeys-762-013-g010.jpg" xlink:type="simple"/>
                              </td><td rowspan="1" colspan="1">Off Punta Aguja, Piura, Peru</td><td rowspan="1" colspan="1">1900</td><td rowspan="1" colspan="1">28</td><td rowspan="1" colspan="1">Broadly rounded</td><td rowspan="1" colspan="1">10–11 anterior teeth; 33–36 posterior teeth</td></tr><tr><td rowspan="1" colspan="1"><italic><tp:taxon-name><tp:taxon-name-part taxon-name-part-type="genus" reg="Malletia">Malletia</tp:taxon-name-part><tp:taxon-name-part taxon-name-part-type="species" reg="truncata">truncata</tp:taxon-name-part></tp:taxon-name></italic> Dall, 1908</td><td rowspan="1" colspan="1">
                                <inline-graphic xmlns:xlink="http://www.w3.org/1999/xlink" xlink:href="zookeys-762-013-g011.jpg" xlink:type="simple"/>
                              </td><td rowspan="1" colspan="1">Cascadia Plain, Oregon, USA</td><td rowspan="1" colspan="1">2700–4134</td><td rowspan="1" colspan="1">30</td><td rowspan="1" colspan="1">Flaring, compressed, truncate</td><td rowspan="1" colspan="1">About 18 anterior teeth; about 30 posterior teeth</td></tr><tr><td rowspan="1" colspan="1"><italic><tp:taxon-name><tp:taxon-name-part taxon-name-part-type="genus" reg="Malletia">Malletia</tp:taxon-name-part><tp:taxon-name-part taxon-name-part-type="species" reg="tumaquensis">tumaquensis</tp:taxon-name-part></tp:taxon-name></italic> sp. n.</td><td rowspan="1" colspan="1">
                                <inline-graphic xmlns:xlink="http://www.w3.org/1999/xlink" xlink:href="zookeys-762-013-g012.jpg" xlink:type="simple"/>
                              </td><td rowspan="1" colspan="1">Off Tumaco Bay, Nariño, Colombia</td><td rowspan="1" colspan="1">530</td><td rowspan="1" colspan="1">33</td><td rowspan="1" colspan="1">Truncate</td><td rowspan="1" colspan="1">12 anterior teeth; 39–52 posterior teeth</td></tr></tbody></table></table-wrap></tp:treatment-sec><tp:treatment-sec sec-type="remarks" id="SECID0E1LAG"><title>Remarks.</title><p>Members of the family <tp:taxon-name><tp:taxon-name-part taxon-name-part-type="family">Malletiidae</tp:taxon-name-part></tp:taxon-name> occur throughout the Pacific and Atlantic Oceans with most records from deep-water (<xref ref-type="bibr" rid="B5">Coan and Valentich-Scott 2012</xref>, <xref ref-type="bibr" rid="B14">Kamenev 2015</xref>). <italic><tp:taxon-name><tp:taxon-name-part taxon-name-part-type="genus" reg="Malletia">Malletia</tp:taxon-name-part><tp:taxon-name-part taxon-name-part-type="species" reg="tumaquensis">tumaquensis</tp:taxon-name-part></tp:taxon-name></italic> is distinguished from the seven other species occurring in tropical west America by its more subquadrate and longer shell. Including our record, this represents the third species of the genus reported for the Colombian Pacific (i.e., <italic><tp:taxon-name><tp:taxon-name-part taxon-name-part-type="genus" reg="Malletia">M.</tp:taxon-name-part><tp:taxon-name-part taxon-name-part-type="species" reg="tumaquensis">tumaquensis</tp:taxon-name-part></tp:taxon-name></italic>, <italic><tp:taxon-name><tp:taxon-name-part taxon-name-part-type="genus" reg="Malletia">M.</tp:taxon-name-part><tp:taxon-name-part taxon-name-part-type="species" reg="truncata">truncata</tp:taxon-name-part></tp:taxon-name></italic> and <italic><tp:taxon-name><tp:taxon-name-part taxon-name-part-type="genus" reg="Malletia">M.</tp:taxon-name-part><tp:taxon-name-part taxon-name-part-type="species" reg="goniura">goniura</tp:taxon-name-part></tp:taxon-name></italic>).</p><fig id="F3" position="float" orientation="portrait"><label>Figure 13–20.</label><caption><p><bold>13–16</bold><italic><tp:taxon-name><tp:taxon-name-part taxon-name-part-type="genus" reg="Malletia">Malletia</tp:taxon-name-part><tp:taxon-name-part taxon-name-part-type="species" reg="alata">alata</tp:taxon-name-part></tp:taxon-name></italic> (Holotype LACM 2343) <bold>13</bold> External view <bold>14–15</bold> Internal view of the shell, right and left respectively <bold>16</bold> Dorsal view (total length = 30 mm) <bold>17–20</bold><italic><tp:taxon-name><tp:taxon-name-part taxon-name-part-type="genus" reg="Malletia">Malletia</tp:taxon-name-part><tp:taxon-name-part taxon-name-part-type="species" reg="tumaquensis">tumaquensis</tp:taxon-name-part></tp:taxon-name></italic> sp. n. <bold>17</bold> External view <bold>18–19</bold> Internal view of the shell, right and left valves, respectively <bold>20</bold> Dorsal view. Scale bars: 0.5 mm.</p></caption><graphic xmlns:xlink="http://www.w3.org/1999/xlink" xlink:href="zookeys-762-013-g003.jpg" position="float" orientation="portrait" xlink:type="simple" id="oo_206676.jpg"/></fig><fig id="F4" position="float" orientation="portrait"><label>Figure 21–22.</label><caption><p><bold>21</bold><italic><tp:taxon-name><tp:taxon-name-part taxon-name-part-type="genus" reg="Malletia">Malletia</tp:taxon-name-part><tp:taxon-name-part taxon-name-part-type="species" reg="alata">alata</tp:taxon-name-part></tp:taxon-name></italic> (EMU7054) Gulf of California, Mexico, lateral view of anatomy <bold>22</bold><italic><tp:taxon-name><tp:taxon-name-part taxon-name-part-type="genus" reg="Malletia">Malletia</tp:taxon-name-part><tp:taxon-name-part taxon-name-part-type="species" reg="tumaquensis">tumaquensis</tp:taxon-name-part></tp:taxon-name></italic> sp. n. Lateral view of anatomy. Scale bars: 0.5 mm. Abbreviations: <bold>DD</bold> Digestive diverticula, <bold>FT</bold> Foot, <bold>GL</bold> Gill, <bold>SI</bold> Siphon, <bold>PP</bold> Palp proboscis.</p></caption><graphic xmlns:xlink="http://www.w3.org/1999/xlink" xlink:href="zookeys-762-013-g004.jpg" position="float" orientation="portrait" xlink:type="simple" id="oo_206678.jpg"/></fig></tp:treatment-sec><ref-list><ref id="B5"><mixed-citation xmlns:xlink="http://www.w3.org/1999/xlink" xlink:type="simple"><person-group><name name-style="western"><surname>Coan</surname><given-names>EV</given-names></name><name name-style="western"><surname>Valentich-Scott</surname><given-names>P</given-names></name></person-group> (<year>2012</year>) Bivalve Seashells of Tropical West America. Marine bivalve mollusks from Baja California to northern Peru. Santa Barbara Museum of Natural History. Santa Barbara, 1258 pp.</mixed-citation></ref><ref id="B14"><mixed-citation xmlns:xlink="http://www.w3.org/1999/xlink" xlink:type="simple"><person-group><name name-style="western"><surname>Kamenev</surname><given-names>G</given-names></name></person-group> (<year>2015</year>) <article-title>Composition and distribution of bivalves of the abyssal plain adjacent to the Kuril – Kamchatka Trench (Pacific Ocean).</article-title><source>Deep Sea Research, Part II: Tropical Studies in Oceanography</source><volume>111</volume>: <fpage>188</fpage>–<lpage>197</lpage>. <ext-link xlink:type="simple" ext-link-type="doi" xlink:href="10.1016/j.dsr2.2014.08.005">https://doi.org/10.1016/j.dsr2.2014.08.005</ext-link></mixed-citation></ref></ref-list></tp:taxon-treatment>
