# Supplementary material for: A new species of Malletia (Bivalvia, Malletiidae) and new records of deep-water bivalves from Pacific Southern Colombia
Source: Zookeys. 2018 May 30;(762):13–31. doi: 10.3897/zookeys.762.20335 (PMC6110079; doi:10.3897/zookeys.762.20335)
Supplement: XML Treatment for Pliocardia cf. donacia [file zookeys.762.20335-treatment12.xml]

<!DOCTYPE tp:taxon-treatment
  PUBLIC "-//TaxonX//DTD Taxonomic Treatment Publishing DTD v0 20100105//EN" "tax-treatment-NSO.dtd">
<tp:taxon-treatment xmlns:tp="http://www.plazi.org/taxpub"><tp:treatment-meta><kwd-group><label>Taxon classification</label><kwd><named-content xmlns:xlink="http://www.w3.org/1999/xlink" content-type="kingdom">Animalia</named-content></kwd><kwd><named-content xmlns:xlink="http://www.w3.org/1999/xlink" content-type="order">Venerida</named-content></kwd><kwd><named-content xmlns:xlink="http://www.w3.org/1999/xlink" content-type="family">Vesicomyidae</named-content></kwd></kwd-group><mixed-citation publication-type="journal"><person-group><name><surname>Suárez-Mozo</surname><given-names>Nancy Yolimar</given-names></name><name><surname>Gracia</surname><given-names>Adriana</given-names></name><name><surname>Valentich-Scott</surname><given-names>Paul</given-names></name></person-group><article-title>A new species of <italic><tp:taxon-name><tp:taxon-name-part taxon-name-part-type="genus" reg="Malletia">Malletia</tp:taxon-name-part></tp:taxon-name></italic> (<tp:taxon-name><tp:taxon-name-part taxon-name-part-type="class">Bivalvia</tp:taxon-name-part></tp:taxon-name>, <tp:taxon-name><tp:taxon-name-part taxon-name-part-type="family">Malletiidae</tp:taxon-name-part></tp:taxon-name>) and new records of deep-water bivalves from Pacific Southern Colombia</article-title><source>Zookeys</source><day>30</day><month>5</month><year>2018</year><volume>2018</volume><issue>762</issue><fpage>13</fpage><lpage>31</lpage><pub-id pub-id-type="doi">10.3897/zookeys.762.20335</pub-id></mixed-citation></tp:treatment-meta><tp:nomenclature><tp:taxon-name>
                            <tp:taxon-name-part taxon-name-part-type="genus" reg="Pliocardia">Pliocardia</tp:taxon-name-part>
                            <tp:taxon-name-part taxon-name-part-type="uncertainty-rank">cf.</tp:taxon-name-part>
                            <tp:taxon-name-part taxon-name-part-type="species" reg="donacia">donacia</tp:taxon-name-part>
                          </tp:taxon-name><tp:taxon-authority>(Dall, 1908)</tp:taxon-authority></tp:nomenclature><tp:treatment-sec sec-type="material" id="SECID0EAGBG"><title>Examined material.</title><p>1 valve EA337 (<named-content xmlns:xlink="http://www.w3.org/1999/xlink" content-type="dwc:verbatimCoordinates" xlink:type="simple"><named-content content-type="geo-json" specific-use="{&#34;type&#34;:&#34;Point&#34;,&#34;coordinates&#34;:[-79.035100,1.781100]}" id="NCID0EJGBG" xlink:type="simple">1.7811°N, 79.0351°W</named-content></named-content>) at 530 m (INV MOL9768), 1 valve EA336 (<named-content xmlns:xlink="http://www.w3.org/1999/xlink" content-type="dwc:verbatimCoordinates" xlink:type="simple"><named-content content-type="geo-json" specific-use="{&#34;type&#34;:&#34;Point&#34;,&#34;coordinates&#34;:[-79.303000,1.904500]}" id="NCID0ERGBG" xlink:type="simple">1.9045°N, 79.3030°W</named-content></named-content>) at 612 m (INV MOL9770), 1 live specimen EA344 (<named-content xmlns:xlink="http://www.w3.org/1999/xlink" content-type="dwc:verbatimCoordinates" xlink:type="simple"><named-content content-type="geo-json" specific-use="{&#34;type&#34;:&#34;Point&#34;,&#34;coordinates&#34;:[-78.828800,2.390500]}" id="NCID0EZGBG" xlink:type="simple">2.3905°N, 78.8288°W</named-content></named-content>) at 656 m (INV MOL9771).</p></tp:treatment-sec><tp:treatment-sec sec-type="New location" id="SECID0E5GBG"><title>New location.</title><p>Off Nariño, Colombian Pacific.</p></tp:treatment-sec><tp:treatment-sec sec-type="distribution" id="SECID0EDHBG"><title>Distribution.</title><p>Panama (<xref ref-type="bibr" rid="B5">Coan and Valentich-Scott 2012</xref>), Choco, Colombia (<xref ref-type="bibr" rid="B10">Gracia and Valentich-Scott 2014</xref>).</p></tp:treatment-sec><tp:treatment-sec sec-type="remarks" id="SECID0ERHBG"><title>Remarks.</title><p>Prior to this study, dead shells of <italic><tp:taxon-name><tp:taxon-name-part taxon-name-part-type="genus" reg="Pliocardia">Pliocardia</tp:taxon-name-part><tp:taxon-name-part taxon-name-part-type="species" reg="donacia">donacia</tp:taxon-name-part></tp:taxon-name></italic> were identified in Pacific Colombia at depths between 272 and 295 m (<xref ref-type="bibr" rid="B10">Gracia and Valentich-Scott 2014</xref>). The present collection in southern Colombia yielded one live specimen and two empty valves, suggesting that the species inhabits both the northern and southern Colombian Pacific. Further, the bathymetric limit of the species is extended to 656 m in the Colombian Pacific. Many generic uncertainties exist within the family <tp:taxon-name><tp:taxon-name-part taxon-name-part-type="family">Vesicomyidae</tp:taxon-name-part></tp:taxon-name>. Thus, we follow <xref ref-type="bibr" rid="B5">Coan and Valentich-Scott (2012)</xref> in their tentative placement of <italic><tp:taxon-name><tp:taxon-name-part taxon-name-part-type="genus" reg="Pliocardia">P.</tp:taxon-name-part><tp:taxon-name-part taxon-name-part-type="species" reg="donacia">donacia</tp:taxon-name-part></tp:taxon-name></italic> within the genus <italic><tp:taxon-name><tp:taxon-name-part taxon-name-part-type="genus" reg="Pliocardia">Pliocardia</tp:taxon-name-part></tp:taxon-name></italic>.</p></tp:treatment-sec><ref-list><ref id="B5"><mixed-citation xmlns:xlink="http://www.w3.org/1999/xlink" xlink:type="simple"><person-group><name name-style="western"><surname>Coan</surname><given-names>EV</given-names></name><name name-style="western"><surname>Valentich-Scott</surname><given-names>P</given-names></name></person-group> (<year>2012</year>) Bivalve Seashells of Tropical West America. Marine bivalve mollusks from Baja California to northern Peru. Santa Barbara Museum of Natural History. Santa Barbara, 1258 pp.</mixed-citation></ref><ref id="B10"><mixed-citation xmlns:xlink="http://www.w3.org/1999/xlink" xlink:type="simple"><person-group><name name-style="western"><surname>Gracia</surname><given-names>A</given-names></name><name name-style="western"><surname>Valentich-Scott</surname><given-names>P</given-names></name></person-group> (<year>2014</year>) <article-title>New records of soft bottom bivalves (<tp:taxon-name><tp:taxon-name-part taxon-name-part-type="phylum">Mollusca</tp:taxon-name-part></tp:taxon-name>) inhabiting the northern Pacific Ocean of Colombia.</article-title><source>Marine Biodiversity Records</source><volume>7</volume>: <fpage>1</fpage>–<lpage>15</lpage>. <ext-link xlink:type="simple" ext-link-type="doi" xlink:href="10.1017/S1755267214000566">https://doi.org/10.1017/S1755267214000566</ext-link></mixed-citation></ref></ref-list></tp:taxon-treatment>
