# Supplementary material for: A new species of Malletia (Bivalvia, Malletiidae) and new records of deep-water bivalves from Pacific Southern Colombia
Source: Zookeys. 2018 May 30;(762):13–31. doi: 10.3897/zookeys.762.20335 (PMC6110079; doi:10.3897/zookeys.762.20335)
Supplement: XML Treatment for Dallicordia alaskana [file zookeys.762.20335-treatment15.xml]

<!DOCTYPE tp:taxon-treatment
  PUBLIC "-//TaxonX//DTD Taxonomic Treatment Publishing DTD v0 20100105//EN" "tax-treatment-NSO.dtd">
<tp:taxon-treatment xmlns:tp="http://www.plazi.org/taxpub"><tp:treatment-meta><kwd-group><label>Taxon classification</label><kwd><named-content xmlns:xlink="http://www.w3.org/1999/xlink" content-type="kingdom">Animalia</named-content></kwd><kwd><named-content xmlns:xlink="http://www.w3.org/1999/xlink" content-type="order">Myoida</named-content></kwd><kwd><named-content xmlns:xlink="http://www.w3.org/1999/xlink" content-type="family">Verticordiidae</named-content></kwd></kwd-group><mixed-citation publication-type="journal"><person-group><name><surname>Suárez-Mozo</surname><given-names>Nancy Yolimar</given-names></name><name><surname>Gracia</surname><given-names>Adriana</given-names></name><name><surname>Valentich-Scott</surname><given-names>Paul</given-names></name></person-group><article-title>A new species of <italic><tp:taxon-name><tp:taxon-name-part taxon-name-part-type="genus" reg="Malletia">Malletia</tp:taxon-name-part></tp:taxon-name></italic> (<tp:taxon-name><tp:taxon-name-part taxon-name-part-type="class">Bivalvia</tp:taxon-name-part></tp:taxon-name>, <tp:taxon-name><tp:taxon-name-part taxon-name-part-type="family">Malletiidae</tp:taxon-name-part></tp:taxon-name>) and new records of deep-water bivalves from Pacific Southern Colombia</article-title><source>Zookeys</source><day>30</day><month>5</month><year>2018</year><volume>2018</volume><issue>762</issue><fpage>13</fpage><lpage>31</lpage><pub-id pub-id-type="doi">10.3897/zookeys.762.20335</pub-id></mixed-citation></tp:treatment-meta><tp:nomenclature><tp:taxon-name>
                              <tp:taxon-name-part taxon-name-part-type="genus" reg="Dallicordia">Dallicordia</tp:taxon-name-part>
                              <tp:taxon-name-part taxon-name-part-type="species" reg="alaskana">alaskana</tp:taxon-name-part>
                            </tp:taxon-name><tp:taxon-authority>(Dall, 1895)</tp:taxon-authority><xref ref-type="fig" rid="F2">Fig. 11</xref></tp:nomenclature><tp:treatment-sec sec-type="material" id="SECID0EDTBG"><title>Examined material.</title><p>10 valves EA337 (<named-content xmlns:xlink="http://www.w3.org/1999/xlink" content-type="dwc:verbatimCoordinates" xlink:type="simple"><named-content content-type="geo-json" specific-use="{&#34;type&#34;:&#34;Point&#34;,&#34;coordinates&#34;:[-79.035100,1.781100]}" id="NCID0EMTBG" xlink:type="simple">1.7811°N, 79.0351°W</named-content></named-content>) at 530 m (INV MOL9802), 14 live specimens EA337 at 530 m (INV MOL9803).</p></tp:treatment-sec><tp:treatment-sec sec-type="New location" id="SECID0ERTBG"><title>New location.</title><p>Off Nariño, Colombian Pacific.</p></tp:treatment-sec><tp:treatment-sec sec-type="distribution" id="SECID0EWTBG"><title>Distribution.</title><p>Sitka, Alaska, to Tumbes, Peru (<xref ref-type="bibr" rid="B5">Coan and Valentich-Scott 2012</xref>).</p></tp:treatment-sec><tp:treatment-sec sec-type="remarks" id="SECID0EAUBG"><title>Remarks.</title><p>This material represents a new record for the Colombian Pacific.</p></tp:treatment-sec><tp:treatment-sec><!--Section generated to contain objects referenced in tp:taxon-treatment.--><fig id="F2" position="float" orientation="portrait"><label>Figure 2–12.</label><caption><p><bold>2</bold> Exterior and interior views of <italic><tp:taxon-name><tp:taxon-name-part taxon-name-part-type="genus" reg="Ennucula">Ennucula</tp:taxon-name-part><tp:taxon-name-part taxon-name-part-type="species" reg="panamina">panamina</tp:taxon-name-part></tp:taxon-name></italic><bold>3</bold><italic><tp:taxon-name><tp:taxon-name-part taxon-name-part-type="genus" reg="Jupiteria">Jupiteria</tp:taxon-name-part><tp:taxon-name-part taxon-name-part-type="species" reg="lobula">lobula</tp:taxon-name-part></tp:taxon-name></italic> (total length = 4.2 mm) <bold>4</bold><tp:taxon-name><tp:taxon-name-part taxon-name-part-type="genus" reg="Neilonella">Neilonella</tp:taxon-name-part><tp:taxon-name-part taxon-name-part-type="uncertainty-rank">cf.</tp:taxon-name-part><tp:taxon-name-part taxon-name-part-type="species" reg="atossa">atossa</tp:taxon-name-part></tp:taxon-name> (total length = 5 mm) <bold>5</bold><italic><tp:taxon-name><tp:taxon-name-part taxon-name-part-type="genus" reg="Malletia">Malletia</tp:taxon-name-part><tp:taxon-name-part taxon-name-part-type="species" reg="goniura">goniura</tp:taxon-name-part></tp:taxon-name></italic><bold>6</bold><tp:taxon-name><tp:taxon-name-part taxon-name-part-type="genus" reg="Limatula">Limatula</tp:taxon-name-part><tp:taxon-name-part taxon-name-part-type="uncertainty-rank">cf.</tp:taxon-name-part><tp:taxon-name-part taxon-name-part-type="species" reg="saturna">saturna</tp:taxon-name-part></tp:taxon-name><bold>7</bold><italic><tp:taxon-name><tp:taxon-name-part taxon-name-part-type="genus" reg="Lucinoma">Lucinoma</tp:taxon-name-part><tp:taxon-name-part taxon-name-part-type="species" reg="heroica">heroica</tp:taxon-name-part></tp:taxon-name></italic><bold>8</bold><tp:taxon-name><tp:taxon-name-part taxon-name-part-type="genus" reg="Calyptogena">Calyptogena</tp:taxon-name-part><tp:taxon-name-part taxon-name-part-type="uncertainty-rank">cf.</tp:taxon-name-part><tp:taxon-name-part taxon-name-part-type="species" reg="gallardoi">gallardoi</tp:taxon-name-part></tp:taxon-name><bold>9</bold><italic><tp:taxon-name><tp:taxon-name-part taxon-name-part-type="genus" reg="Carycorbula">Carycorbula</tp:taxon-name-part></tp:taxon-name></italic> sp. <bold>10</bold><italic><tp:taxon-name><tp:taxon-name-part taxon-name-part-type="genus" reg="Cuspidaria">Cuspidaria</tp:taxon-name-part><tp:taxon-name-part taxon-name-part-type="species" reg="panamensis">panamensis</tp:taxon-name-part></tp:taxon-name></italic><bold>11</bold><italic><tp:taxon-name><tp:taxon-name-part taxon-name-part-type="genus" reg="Dallicordia">Dallicordia</tp:taxon-name-part><tp:taxon-name-part taxon-name-part-type="species" reg="alaskana">alaskana</tp:taxon-name-part></tp:taxon-name></italic><bold>12</bold><tp:taxon-name><tp:taxon-name-part taxon-name-part-type="genus" reg="Lyonsiella">Lyonsiella</tp:taxon-name-part><tp:taxon-name-part taxon-name-part-type="uncertainty-rank">cf.</tp:taxon-name-part><tp:taxon-name-part taxon-name-part-type="species" reg="magnifica">magnifica</tp:taxon-name-part></tp:taxon-name>. Scale bars: <bold>2, 5, 6, 9, 11</bold> 5 mm. <bold>7, 8, 10, 12</bold> 10 mm.</p></caption><graphic xmlns:xlink="http://www.w3.org/1999/xlink" xlink:href="zookeys-762-013-g002.jpg" position="float" orientation="portrait" xlink:type="simple" id="oo_206675.jpg"/></fig></tp:treatment-sec><ref-list><ref id="B5"><mixed-citation xmlns:xlink="http://www.w3.org/1999/xlink" xlink:type="simple"><person-group><name name-style="western"><surname>Coan</surname><given-names>EV</given-names></name><name name-style="western"><surname>Valentich-Scott</surname><given-names>P</given-names></name></person-group> (<year>2012</year>) Bivalve Seashells of Tropical West America. Marine bivalve mollusks from Baja California to northern Peru. Santa Barbara Museum of Natural History. Santa Barbara, 1258 pp.</mixed-citation></ref></ref-list></tp:taxon-treatment>
